# Supplementary material for: SpotCard: an optical mark recognition tool to improve field data collection speed and accuracy
Source: Plant Methods. 2019 Feb 22;15:19. doi: 10.1186/s13007-019-0403-2 (PMC6385457; doi:10.1186/s13007-019-0403-2)
Supplement: Supplementary file 4 — Additional file 4. The configuration file for the SpotCard used in Sample Data Set 1. [file 13007_2019_403_MOESM4_ESM.txt]

41,41,41,41,645,645,645,645,137,188,240,292,343,395,446,498,550,137,188,240,292,343,395,446,498,550
143,194,246,298,298,246,194,143,522,522,522,522,522,522,522,522,522,681,681,681,681,681,681,681,681,681
39.6
39.6
300
60
1,2,3,4,1,2,3,?,1,2,3,4,5,6,7,8,0,1,2,3,4,5,6,7,8,0
Variety,Variety,Variety,Variety,Flower,Flower,Flower,Flower,Plant,Plant,Plant,Plant,Plant,Plant,Plant,Plant,Plant,Plant2,Plant2,Plant2,Plant2,Plant2,Plant2,Plant2,Plant2,Plant2
726
762
230
12
Blue
