# Supplementary material for: SpotCard: an optical mark recognition tool to improve field data collection speed and accuracy
Source: Plant Methods. 2019 Feb 22;15:19. doi: 10.1186/s13007-019-0403-2 (PMC6385457; doi:10.1186/s13007-019-0403-2)
Supplement: Supplementary file 5 — Additional file 5. The CSV file generated from running SpotCard_Analyse.ijm on Sample Data Set 1. (Sample Data Set 1 Flood Fills and Sample Data Set 1 Flowers are available on GitHub). [file 13007_2019_403_MOESM5_ESM.csv]

Image	Date/Time	Latitude ref	Latitude	Longitude ref	Longitude	Altitude ref	Altitude	Variety	Flower	Plant (sum)	Area (mm^2)	Perimeter (mm)
Image00001.jpg	2019:01:15 11:43:27	N	52.2027	E	0.1216	Sea level	10 metres	A	1	1	394	92
Image00002.jpg	2019:01:15 11:43:51	N	52.2024	E	0.1215	Sea level	10 metres	A	2	1	344	87
Image00003.jpg	2019:01:15 11:44:06	N	52.2024	E	0.1216	Sea level	10 metres	A	3	1	383	86
Image00004.jpg	2019:01:15 11:44:35	N	52.2021	E	0.1214	Sea level	10 metres	A	1	2	496	98
Image00005.jpg	2019:01:15 11:44:56	N	52.2022	E	0.1214	Sea level	10 metres	A	2	2	257	80
Image00006.jpg	2019:01:15 11:45:25	N	52.2022	E	0.1214	Sea level	10 metres	A	1	3	308	89
Image00007.jpg	2019:01:15 11:45:47	N	52.2022	E	0.1215	Sea level	10 metres	A	2	3	271	76
Image00008.jpg	2019:01:15 11:46:22	N	52.2023	E	0.1217	Sea level	10 metres	A	3	3	258	73
Image00009.jpg	2019:01:15 11:46:53	N	52.2024	E	0.1217	Sea level	10 metres	A	1	4	165	70
Image00010.jpg	2019:01:15 11:47:18	N	52.2024	E	0.1217	Sea level	10 metres	A	2	4	354	84
Image00011.jpg	2019:01:15 11:47:39	N	52.2023	E	0.1217	Sea level	10 metres	A	3	4	342	87
Image00012.jpg	2019:01:15 11:47:56	N	52.2023	E	0.1216	Sea level	10 metres	A	1	5	315	87
Image00013.jpg	2019:01:15 11:48:16	N	52.2023	E	0.1216	Sea level	10 metres	A	2	5	303	87
Image00014.jpg	2019:01:15 11:48:34	N	52.2023	E	0.1216	Sea level	10 metres	A	3	5	271	78
Image00015.jpg	2019:01:15 11:49:12	N	52.2024	E	0.1216	Sea level	10 metres	A	1	6	360	89
Image00016.jpg	2019:01:15 11:49:32	N	52.2023	E	0.1216	Sea level	10 metres	A	2	6	369	92
Image00017.jpg	2019:01:15 11:49:51	N	52.2024	E	0.1216	Sea level	10 metres	A	3	6	340	84
Image00018.jpg	2019:01:15 11:50:47	N	52.2027	E	0.1217	Sea level	10 metres	A	1	7	264	79
Image00019.jpg	2019:01:15 11:51:08	N	52.2025	E	0.1216	Sea level	10 metres	A	2	7	281	75
Image00020.jpg	2019:01:15 11:51:36	N	52.2025	E	0.1216	Sea level	10 metres	A	3	7	338	85
Image00021.jpg	2019:01:15 11:51:58	N	52.2025	E	0.1216	Sea level	10 metres	A	3	7	251	77
Image00022.jpg	2019:01:15 11:52:23	N	52.2024	E	0.1215	Sea level	10 metres	A	1	8	290	75
Image00023.jpg	2019:01:15 11:52:53	N	52.2023	E	0.1215	Sea level	10 metres	A	2	8	173	76
Image00024.jpg	2019:01:15 11:53:12	N	52.2023	E	0.1215	Sea level	10 metres	A	3	8	310	84
Image00025.jpg	2019:01:15 11:53:52	N	52.2023	E	0.1216	Sea level	10 metres	A	1	9	317	82
Image00026.jpg	2019:01:15 11:54:15	N	52.2023	E	0.1216	Sea level	10 metres	A	2	9	330	88
Image00027.jpg	2019:01:15 11:54:30	N	52.2023	E	0.1216	Sea level	10 metres	A	3	9	403	98
Image00028.jpg	2019:01:15 12:07:09	N	52.2027	E	0.1216	Sea level	11 metres	A	1	10	361	89
Image00029.jpg	2019:01:15 12:07:24	N	52.2023	E	0.1215	Sea level	10 metres	A	2	10	247	84
Image00030.jpg	2019:01:15 12:08:00	N	52.2021	E	0.1214	Sea level	10 metres	A	1	11	377	85
Image00031.jpg	2019:01:15 12:08:19	N	52.2021	E	0.1215	Sea level	10 metres	A	2	11	295	75
Image00032.jpg	2019:01:15 12:08:48	N	52.202	E	0.1215	Sea level	10 metres	A	3	11	251	75
Image00033.jpg	2019:01:15 12:09:11	N	52.2019	E	0.1215	Sea level	10 metres	A	1	12	240	81
Image00034.jpg	2019:01:15 12:09:33	N	52.2018	E	0.1214	Sea level	10 metres	A	2	12	354	80
Image00035.jpg	2019:01:15 12:09:53	N	52.2019	E	0.1216	Sea level	10 metres	A	3	12	317	79
Image00036.jpg	2019:01:15 12:10:15	N	52.2019	E	0.1216	Sea level	10 metres	A	1	13	275	70
Image00037.jpg	2019:01:15 12:10:32	N	52.2019	E	0.1217	Sea level	10 metres	A	2	13	358	87
Image00038.jpg	2019:01:15 12:11:17	N	52.2027	E	0.1216	Sea level	11 metres	A	3	13	346	83
Image00039.jpg	2019:01:15 12:11:44	N	52.2025	E	0.1215	Sea level	10 metres	A	1	14	391	92
Image00040.jpg	2019:01:15 12:12:04	N	52.2023	E	0.1216	Sea level	10 metres	A	2	14	369	89
Image00041.jpg	2019:01:15 12:12:19	N	52.202	E	0.1218	Sea level	10 metres	A	3	14	318	87
Image00042.jpg	2019:01:15 12:12:41	N	52.2021	E	0.1218	Sea level	10 metres	A	1	15	313	85
Image00043.jpg	2019:01:15 12:13:18	N	52.2019	E	0.1217	Sea level	10 metres	A	2	15	239	75
Image00044.jpg	2019:01:15 12:13:48	N	52.2026	E	0.1216	Sea level	10 metres	A	3	15	389	90
Image00045.jpg	2019:01:15 12:14:09	N	52.2025	E	0.1216	Sea level	10 metres	A	1	16	257	81
Image00046.jpg	2019:01:15 12:14:40	N	52.2023	E	0.1214	Sea level	10 metres	A	1	16	311	82
Image00047.jpg	2019:01:15 12:15:22	N	52.2025	E	0.1216	Sea level	10 metres	A	3	16	345	93
Image00048.jpg	2019:01:15 12:15:39	N	52.2023	E	0.1216	Sea level	10 metres	A	1	17	334	91
Image00049.jpg	2019:01:15 12:15:56	N	52.2023	E	0.1215	Sea level	10 metres	A	2	17	337	90
Image00050.jpg	2019:01:15 12:16:13	N	52.2023	E	0.1215	Sea level	10 metres	A	3	17	330	84
Image00051.jpg	2019:01:15 12:16:33	N	52.2022	E	0.1215	Sea level	10 metres	A	1	18	278	83
Image00052.jpg	2019:01:15 12:16:53	N	52.2022	E	0.1214	Sea level	10 metres	A	2	18	239	85
Image00053.jpg	2019:01:15 12:17:14	N	52.2022	E	0.1215	Sea level	10 metres	A	3	18	276	73
Image00054.jpg	2019:01:15 12:17:39	N	52.2023	E	0.1216	Sea level	10 metres	A	1	19	312	92
Image00055.jpg	2019:01:15 12:17:56	N	52.2027	E	0.1216	Sea level	11 metres	A	2	19	202	73
Image00056.jpg	2019:01:15 12:18:45	N	52.2021	E	0.1213	Sea level	10 metres	A	1	20	306	82
Image00057.jpg	2019:01:15 12:19:01	N	52.202	E	0.1213	Sea level	10 metres	A	2	20	295	76
Image00058.jpg	2019:01:15 12:19:16	N	52.202	E	0.1212	Sea level	10 metres	A	3	20	387	92
Image00059.jpg	2019:01:15 12:19:58	N	52.2028	E	0.1216	Sea level	11 metres	A	1	21	266	75
Image00060.jpg	2019:01:15 12:20:14	N	52.2022	E	0.1216	Sea level	10 metres	A	2	21	228	83
Image00061.jpg	2019:01:15 12:20:30	N	52.2022	E	0.1215	Sea level	10 metres	A	3	21	272	84
Image00062.jpg	2019:01:15 12:20:48	N	52.2021	E	0.1214	Sea level	10 metres	A	1	22	327	86
Image00063.jpg	2019:01:15 12:21:12	N	52.2019	E	0.1215	Sea level	10 metres	A	2	22	285	76
Image00064.jpg	2019:01:15 12:21:28	N	52.2019	E	0.1215	Sea level	10 metres	A	3	22	383	90
Image00065.jpg	2019:01:15 12:21:54	N	52.2019	E	0.1214	Sea level	10 metres	A	1	23	256	76
Image00066.jpg	2019:01:15 12:22:16	N	52.2019	E	0.1214	Sea level	10 metres	A	2	23	345	90
Image00067.jpg	2019:01:15 12:22:30	N	52.2018	E	0.1216	Sea level	10 metres	A	3	23	271	78
Image00068.jpg	2019:01:15 12:22:54	N	52.202	E	0.1215	Sea level	10 metres	A	1	24	355	89
Image00069.jpg	2019:01:15 12:23:11	N	52.202	E	0.1215	Sea level	10 metres	A	2	24	259	75
Image00070.jpg	2019:01:15 12:23:32	N	52.2021	E	0.1215	Sea level	10 metres	A	3	24	308	79
Image00071.jpg	2019:01:15 12:24:03	N	52.2019	E	0.1216	Sea level	10 metres	A	1	25	311	81
Image00072.jpg	2019:01:15 12:24:23	N	52.202	E	0.1217	Sea level	10 metres	A	2	25	380	90
Image00073.jpg	2019:01:15 12:24:38	N	52.202	E	0.1217	Sea level	10 metres	A	3	25	286	77
Image00074.jpg	2019:01:15 12:25:05	N	52.202	E	0.1217	Sea level	10 metres	A	1	26	240	69
Image00075.jpg	2019:01:15 12:25:37	N	52.2019	E	0.1217	Sea level	10 metres	A	3	26	420	97
