# Supplementary material for: SpotCard: an optical mark recognition tool to improve field data collection speed and accuracy
Source: Plant Methods. 2019 Feb 22;15:19. doi: 10.1186/s13007-019-0403-2 (PMC6385457; doi:10.1186/s13007-019-0403-2)
Supplement: Supplementary file 8 — Additional file 8. The CSV file generated from running SpotCard_Analyse.ijm on Sample Data Set 2. [file 13007_2019_403_MOESM8_ESM.csv]

Image	Date/Time	Latitude ref	Latitude	Longitude ref	Longitude	Altitude ref	Altitude	Variety	Flower	Plant	Plant2
Image00001.jpg	2018:07:30 11:07:59	N	52.2496	E	0.1446	Sea level	13 metres	1	1	0	1
Image00002.jpg	2018:07:30 11:08:53	N	52.2496	E	0.1447	Sea level	9 metres	1	2	0	1
Image00003.jpg	2018:07:30 11:09:06	N	52.2496	E	0.1447	Sea level	6 metres	1	2	0	1
Image00004.jpg	2018:07:30 11:09:35	N	52.2496	E	0.1447	Sea level	8 metres	1	2	0	1
Image00005.jpg	2018:07:30 11:10:47	N	52.2496	E	0.1448	Sea level	7 metres	1	3	0	2
Image00006.jpg	2018:07:30 11:11:20	N	52.2497	E	0.1445	Sea level	13 metres	1	2	0	2
Image00007.jpg	2018:07:30 11:11:53	N	52.2496	E	0.1447	Sea level	14 metres	1	3	0	2
Image00008.jpg	2018:07:30 11:12:59	N	52.2496	E	0.1447	Sea level	10 metres	1	2	0	2
Image00009.jpg	2018:07:30 11:13:38	N	52.2496	E	0.1447	Sea level	11 metres	1	2	0	2
Image00010.jpg	2018:07:30 11:14:51	N	52.2496	E	0.1448	Sea level	5 metres	1	?	0	3
Image00011.jpg	2018:07:30 11:15:33	N	52.2496	E	0.1447	Sea level	5 metres	1	1	0	3
Image00012.jpg	2018:07:30 11:15:40	N	52.2496	E	0.1448	Sea level	8 metres	1	1	0	3
Image00013.jpg	2018:07:30 11:16:22	N	52.2496	E	0.1448	Sea level	11 metres	1	2	0	3
Image00014.jpg	2018:07:30 11:17:13	N	52.2496	E	0.1449	Sea level	11 metres	1	2	0	4
Image00015.jpg	2018:07:30 11:18:11	N	52.2496	E	0.1448	Sea level	8 metres	1	3	0	4
Image00016.jpg	2018:07:30 11:18:27	N	52.2496	E	0.1448	Sea level	10 metres	1	3	0	4
Image00017.jpg	2018:07:30 11:19:18	N	52.2498	E	0.1446	Sea level	10 metres	1	2	0	4
Image00018.jpg	2018:07:30 11:19:29	N	52.2496	E	0.1448	Sea level	11 metres	1	2	0	4
Image00019.jpg	2018:07:30 11:20:37	N	52.2496	E	0.1448	Sea level	10 metres	1	1	0	5
Image00020.jpg	2018:07:30 11:21:45	N	52.2497	E	0.1448	Sea level	7 metres	1	3	0	6
Image00021.jpg	2018:07:30 11:21:56	N	52.2496	E	0.1448	Sea level	14 metres	1	3	0	6
Image00022.jpg	2018:07:30 11:22:36	N	52.2497	E	0.1448	Sea level	11 metres	1	2	0	6
Image00023.jpg	2018:07:30 11:22:51	N	52.2496	E	0.1449	Sea level	11 metres	1	2	0	6
Image00024.jpg	2018:07:30 11:23:35	N	52.2498	E	0.1446	Sea level	11 metres	1	3	0	6
Image00025.jpg	2018:07:30 11:24:36	N	52.2497	E	0.1447	Sea level	10 metres	1	2	0	7
Image00026.jpg	2018:07:30 11:26:05	N	52.2497	E	0.1448	Sea level	13 metres	1	3	0	8
Image00027.jpg	2018:07:30 11:26:13	N	52.2497	E	0.1448	Sea level	11 metres	1	3	0	8
Image00028.jpg	2018:07:30 11:26:40	N	52.2497	E	0.1448	Sea level	10 metres	1	3	0	8
Image00029.jpg	2018:07:30 11:27:43	N	52.2497	E	0.1448	Sea level	12 metres	1	?	0	8
Image00030.jpg	2018:07:30 11:28:21	N	52.2497	E	0.1448	Sea level	14 metres	1	1	0	8
Image00031.jpg	2018:07:30 11:52:00	N	52.2495	E	0.1448	Sea level	13 metres	1	3	1	0
Image00032.jpg	2018:07:30 11:52:12	N	52.2495	E	0.1448	Sea level	12 metres	1	3	1	0
Image00033.jpg	2018:07:30 11:52:59	N	52.2495	E	0.1448	Sea level	20 metres	1	3	1	1
Image00034.jpg	2018:07:30 11:53:12	N	52.2496	E	0.1449	Sea level	25 metres	1	3	1	1
Image00035.jpg	2018:07:30 11:53:26	N	52.2496	E	0.1449	Sea level	17 metres	1	3	1	1
Image00036.jpg	2018:07:30 11:54:15	N	52.2495	E	0.1449	Sea level	5 metres	1	3	1	2
Image00037.jpg	2018:07:30 11:54:24	N	52.2495	E	0.1449	Sea level	11 metres	1	3	1	2
Image00038.jpg	2018:07:30 11:54:33	N	52.2495	E	0.1449	Sea level	11 metres	1	3	1	2
Image00039.jpg	2018:07:30 11:55:31	N	52.2496	E	0.1453	Sea level	18 metres	1	3	1	3
Image00040.jpg	2018:07:30 11:56:18	N	52.2496	E	0.1448	Sea level	6 metres	1	1	1	3
Image00041.jpg	2018:07:30 11:57:07	N	52.2495	E	0.1448	Sea level	9 metres	1	2	1	4
Image00042.jpg	2018:07:30 11:57:46	N	52.2497	E	0.1449	Sea level	17 metres	1	?	1	4
Image00043.jpg	2018:07:30 11:58:23	N	52.2496	E	0.1452	Sea level	12 metres	1	3	1	4
Image00044.jpg	2018:07:30 11:58:52	N	52.2495	E	0.1449	Sea level	6 metres	1	1	1	4
Image00045.jpg	2018:07:30 11:59:31	N	52.2495	E	0.1448	Sea level	14 metres	1	3	1	4
Image00046.jpg	2018:07:30 11:59:58	N	52.2495	E	0.1447	Sea level	5 metres	1	2	1	4
Image00047.jpg	2018:07:30 12:00:13	N	52.2495	E	0.1448	Sea level	11 metres	1	2	1	4
Image00048.jpg	2018:07:30 12:01:04	N	52.2489	E	0.1453	Sea level	11 metres	1	1	1	4
Image00049.jpg	2018:07:30 12:02:02	N	52.2496	E	0.1455	Sea level	21 metres	1	3	1	5
Image00050.jpg	2018:07:30 12:02:02	N	52.2496	E	0.1455	Sea level	21 metres	1	3	1	5
Image00051.jpg	2018:07:30 12:02:44	N	52.2488	E	0.1454	Sea level	11 metres	1	3	1	6
Image00052.jpg	2018:07:30 12:02:55	N	52.2496	E	0.1449	Sea level	2 metres	1	3	1	6
Image00053.jpg	2018:07:30 12:03:50	N	52.2495	E	0.145	Sea level	1 metres	1	2	1	6
Image00054.jpg	2018:07:30 12:04:11	N	52.2493	E	0.1454	Sea level	11 metres	1	2	1	6
Image00055.jpg	2018:07:30 12:04:58	N	52.2496	E	0.1448	Sea level	11 metres	1	3	1	7
Image00056.jpg	2018:07:30 12:05:40	N	52.2489	E	0.1453	Sea level	6 metres	1	2	1	8
Image00057.jpg	2018:07:30 12:06:27	N	52.2496	E	0.1448	Sea level	13 metres	1	3	1	8
Image00058.jpg	2018:07:30 12:09:08	N	52.2499	E	0.1452	Sea level	21 metres	1	2	2	1
Image00059.jpg	2018:07:30 12:10:06	N	52.2497	E	0.1449	Sea level	12 metres	1	1	2	2
Image00060.jpg	2018:07:30 12:10:55	N	52.2497	E	0.145	Sea level	10 metres	1	3	2	2
Image00061.jpg	2018:07:30 12:11:03	N	52.2497	E	0.145	Below sea level	0 metres	1	3	2	2
Image00062.jpg	2018:07:30 12:11:42	N	52.249	E	0.1453	Sea level	9 metres	1	1	2	3
Image00063.jpg	2018:07:30 12:12:47	N	52.2489	E	0.1454	Sea level	10 metres	1	2	2	4
Image00064.jpg	2018:07:30 12:12:57	N	52.2497	E	0.1449	Sea level	3 metres	1	2	2	4
Image00065.jpg	2018:07:30 12:14:00	N	52.2497	E	0.145	Sea level	11 metres	1	2	2	5
Image00066.jpg	2018:07:30 12:14:15	N	52.2497	E	0.145	Sea level	11 metres	1	2	2	5
Image00067.jpg	2018:07:30 12:15:25	N	52.2489	E	0.1454	Sea level	11 metres	1	3	2	6
Image00068.jpg	2018:07:30 12:15:33	N	52.2497	E	0.145	Sea level	5 metres	1	3	2	6
Image00069.jpg	2018:07:30 12:15:56	N	52.2498	E	0.1451	Sea level	11 metres	1	3	2	6
Image00070.jpg	2018:07:30 12:18:29	N	52.2498	E	0.1451	Sea level	30 metres	1	3	2	7
Image00071.jpg	2018:07:30 12:18:39	N	52.2497	E	0.1451	Sea level	14 metres	1	3	2	7
Image00072.jpg	2018:07:30 12:19:03	N	52.2497	E	0.1451	Sea level	13 metres	1	3	2	7
Image00073.jpg	2018:07:30 12:19:51	N	52.2489	E	0.1453	Sea level	11 metres	1	3	2	7
Image00074.jpg	2018:07:30 12:21:15	N	52.2479	E	0.1457	Sea level	9 metres	1	2	2	8
Image00075.jpg	2018:07:30 12:22:05	N	52.249	E	0.1453	Sea level	11 metres	1	3	3	0
Image00076.jpg	2018:07:30 12:22:28	N	52.2498	E	0.1451	Sea level	24 metres	1	3	3	0
Image00077.jpg	2018:07:30 12:23:03	N	52.2498	E	0.1451	Sea level	17 metres	1	3	3	0
Image00078.jpg	2018:07:30 12:23:16	N	52.2498	E	0.1451	Sea level	14 metres	1	3	3	0
Image00079.jpg	2018:07:30 12:24:15	N	52.2489	E	0.1454	Sea level	11 metres	1	2	3	1
Image00080.jpg	2018:07:30 12:24:37	N	52.2498	E	0.1451	Sea level	7 metres	1	2	3	1
Image00081.jpg	2018:07:30 12:26:26	N	52.2499	E	0.1451	Sea level	14 metres	1	2	3	2
Image00082.jpg	2018:07:30 12:26:39	N	52.2498	E	0.1451	Sea level	11 metres	1	2	3	2
Image00083.jpg	2018:07:30 12:27:39	N	52.2498	E	0.1451	Sea level	21 metres	1	3	3	2
Image00084.jpg	2018:07:30 12:28:19	N	52.2499	E	0.1451	Sea level	12 metres	1	2	3	2
Image00085.jpg	2018:07:30 12:29:10	N	52.2499	E	0.145	Sea level	1 metres	1	2	3	3
Image00086.jpg	2018:07:30 12:30:09	N	52.2489	E	0.1454	Sea level	11 metres	1	3	3	3
Image00087.jpg	2018:07:30 12:30:16	N	52.2498	E	0.1452	Sea level	11 metres	1	3	3	3
Image00088.jpg	2018:07:30 12:30:45	N	52.2498	E	0.1452	Sea level	16 metres	1	3	3	3
Image00089.jpg	2018:07:30 12:31:52	N	52.2498	E	0.1452	Sea level	11 metres	1	2	3	4
Image00090.jpg	2018:07:30 12:32:31	N	52.2498	E	0.1452	Sea level	10 metres	1	3	3	5
Image00091.jpg	2018:07:30 12:32:40	N	52.2497	E	0.1451	Sea level	10 metres	1	3	3	5
Image00092.jpg	2018:07:30 13:27:21	N	52.2498	E	0.1435	Sea level	16 metres	2	2	0	1
Image00093.jpg	2018:07:30 13:29:06	N	52.2498	E	0.1435	Sea level	7 metres	2	3	0	2
Image00094.jpg	2018:07:30 13:29:51	N	52.2498	E	0.1435	Sea level	10 metres	Corner dot detection failed
Image00095.jpg	2018:07:30 13:31:12	N	52.2499	E	0.1434	Below sea level	0 metres	2	2	0	3
Image00096.jpg	2018:07:30 13:31:58	N	52.2498	E	0.1435	Sea level	2 metres	2	3	0	3
Image00097.jpg	2018:07:30 13:32:15	N	52.2498	E	0.1434	Sea level	11 metres	2	3	0	3
Image00098.jpg	2018:07:30 13:33:00	N	52.2498	E	0.1434	Sea level	10 metres	2	3	0	4
Image00099.jpg	2018:07:30 13:34:25	N	52.2497	E	0.1436	Sea level	18 metres	2	3	0	5
Image00100.jpg	2018:07:30 13:35:51	N	52.2497	E	0.1434	Below sea level	0 metres	2	1	0	5
Image00101.jpg	2018:07:30 13:37:23	N	52.2498	E	0.1434	Sea level	9 metres	2	2	0	5
Image00102.jpg	2018:07:30 13:37:30	N	52.2497	E	0.1435	Sea level	8 metres	2	2	0	5
Image00103.jpg	2018:07:30 13:38:00	N	52.2498	E	0.1435	Sea level	11 metres	2	3	0	5
Image00104.jpg	2018:07:30 13:38:51	N	52.2498	E	0.1434	Sea level	11 metres	2	3	0	6
Image00105.jpg	2018:07:30 13:39:39	N	52.2497	E	0.1434	Sea level	3 metres	2	3	0	7
Image00106.jpg	2018:07:30 13:40:48	N	52.2431	E	0.157	Sea level	10 metres	2	2	0	8
Image00107.jpg	2018:07:30 13:41:33	N	52.2497	E	0.1434	Sea level	6 metres	2	3	0	8
Image00108.jpg	2018:07:30 13:42:20	N	52.2451	E	0.153	Sea level	4 metres	2	3	1	0
Image00109.jpg	2018:07:30 13:43:22	N	52.2496	E	0.1433	Sea level	38 metres	2	2	1	1
Image00110.jpg	2018:07:30 13:44:04	N	52.2497	E	0.1434	Sea level	16 metres	2	1	1	1
Image00111.jpg	2018:07:30 13:45:30	N	52.2468	E	0.1495	Sea level	11 metres	2	3	1	2
Image00112.jpg	2018:07:30 13:46:17	N	52.2498	E	0.1435	Sea level	11 metres	Card tilted
Image00113.jpg	2018:07:30 13:46:49	N	52.2498	E	0.1434	Sea level	20 metres	2	3	1	2
Image00114.jpg	2018:07:30 13:46:59	N	52.2497	E	0.1434	Sea level	6 metres	2	3	1	2
Image00115.jpg	2018:07:30 13:48:32	N	52.2497	E	0.1434	Sea level	2 metres	2	1	1	3
Image00116.jpg	2018:07:30 13:49:27	N	52.2441	E	0.1551	Sea level	10 metres	2	3	1	3
Image00117.jpg	2018:07:30 13:50:49	N	52.2428	E	0.1576	Sea level	4 metres	2	2	1	4
Image00118.jpg	2018:07:30 13:51:05	N	52.2498	E	0.1435	Sea level	11 metres	2	2	1	4
Image00119.jpg	2018:07:30 13:51:19	N	52.2498	E	0.1435	Sea level	11 metres	Diagonals not equal
Image00120.jpg	2018:07:30 13:51:55	N	52.2498	E	0.1435	Sea level	11 metres	2	1	1	4
Image00121.jpg	2018:07:30 13:52:55	N	52.2431	E	0.1571	Sea level	11 metres	2	3	1	5
Image00122.jpg	2018:07:30 13:53:02	N	52.2498	E	0.1435	Sea level	11 metres	2	3	1	5
Image00123.jpg	2018:07:30 13:54:12	N	52.2514	E	0.144	Sea level	161 metres	2	3	1	6
Image00124.jpg	2018:07:30 13:54:44	N	52.2497	E	0.1437	Sea level	24 metres	2	2	1	6
Image00125.jpg	2018:07:30 13:55:40	N	52.2464	E	0.1503	Sea level	13 metres	2	3	1	7
Image00126.jpg	2018:07:30 13:56:51	N	52.2497	E	0.1434	Below sea level	0 metres	2	3	1	8
Image00127.jpg	2018:07:30 13:57:40	N	52.2495	E	0.1441	Sea level	1 metres	2	3	2	0
Image00128.jpg	2018:07:30 13:58:05	N	52.2498	E	0.1434	Sea level	24 metres	2	3	2	0
Image00129.jpg	2018:07:30 13:59:13	N	52.2496	E	0.1435	Sea level	2 metres	2	3	2	1
Image00130.jpg	2018:07:30 14:00:30	N	52.2498	E	0.1434	Sea level	11 metres	2	1	2	2
Image00131.jpg	2018:07:30 14:02:25	N	52.2496	E	0.1434	Sea level	11 metres	2	3	2	3
Image00132.jpg	2018:07:30 14:02:50	N	52.2497	E	0.1438	Sea level	14 metres	2	3	2	3
Image00133.jpg	2018:07:30 14:03:01	N	52.2497	E	0.1434	Sea level	15 metres	2	3	2	3
Image00134.jpg	2018:07:30 14:05:37	N	52.2499	E	0.1439	Sea level	9 metres	3	2	0	1
Image00135.jpg	2018:07:30 14:05:42	N	52.2499	E	0.1439	Sea level	10 metres	3	2	0	1
Image00136.jpg	2018:07:30 14:07:50	N	52.2499	E	0.1439	Sea level	8 metres	3	2	0	3
Image00137.jpg	2018:07:30 14:08:03	N	52.2499	E	0.1439	Sea level	12 metres	3	2	0	3
Image00138.jpg	2018:07:30 14:08:18	N	52.2499	E	0.1439	Sea level	12 metres	3	2	0	3
Image00139.jpg	2018:07:30 14:08:45	N	52.2499	E	0.1439	Sea level	11 metres	3	2	0	3
Image00140.jpg	2018:07:30 14:09:45	N	52.2499	E	0.1437	Sea level	4 metres	3	3	0	3
Image00141.jpg	2018:07:30 14:11:01	N	52.2464	E	0.1409	Sea level	9 metres	3	3	0	4
Image00142.jpg	2018:07:30 14:11:24	N	52.2499	E	0.1439	Sea level	11 metres	3	3	0	4
Image00143.jpg	2018:07:30 14:12:44	N	52.2501	E	0.1438	Sea level	40 metres	3	3	0	5
Image00144.jpg	2018:07:30 14:13:26	N	52.246	E	0.1516	Sea level	10 metres	3	2	0	5
Image00145.jpg	2018:07:30 14:13:41	N	52.2499	E	0.1439	Sea level	9 metres	3	2	0	5
Image00146.jpg	2018:07:30 14:14:03	N	52.2499	E	0.1439	Sea level	8 metres	3	2	0	5
Image00147.jpg	2018:07:30 14:15:59	N	52.2451	E	0.1398	Sea level	8 metres	3	3	0	6
Image00148.jpg	2018:07:30 14:16:05	N	52.2499	E	0.144	Sea level	11 metres	3	3	0	6
Image00149.jpg	2018:07:30 14:16:16	N	52.2499	E	0.144	Sea level	11 metres	3	3	0	6
Image00150.jpg	2018:07:30 14:16:29	N	52.2499	E	0.1439	Sea level	11 metres	3	3	0	6
Image00151.jpg	2018:07:30 14:17:16	N	52.2499	E	0.1439	Sea level	6 metres	3	1	0
Image00152.jpg	2018:07:30 14:18:08	N	52.2461	E	0.1512	Sea level	11 metres	3	3	0	7
Image00153.jpg	2018:07:30 14:18:26	N	52.2499	E	0.1439	Sea level	15 metres	3	3	0	7
Image00154.jpg	2018:07:30 14:19:01	N	52.25	E	0.1441	Sea level	7 metres	3	2	0	7
Image00155.jpg	2018:07:30 14:19:33	N	52.2499	E	0.1439	Sea level	10 metres	3	2	0	7
Image00156.jpg	2018:07:30 14:21:00	N	52.2499	E	0.1439	Sea level	7 metres	3	3	0	8
Image00157.jpg	2018:07:30 14:21:12	N	52.2499	E	0.1439	Sea level	8 metres	3	3	0	8
Image00158.jpg	2018:07:30 14:22:22	N	52.2438	E	0.1558	Sea level	6 metres	3	1	1	0
Image00159.jpg	2018:07:30 14:23:12	N	52.2497	E	0.144	Below sea level	0 metres	3	3	1	0
Image00160.jpg	2018:07:30 14:24:00	N	52.2499	E	0.1439	Sea level	10 metres	3	2	1	0
Image00161.jpg	2018:07:30 14:24:56	N	52.2499	E	0.144	Sea level	13 metres	3	3	1	2
Image00162.jpg	2018:07:30 14:25:20	N	52.2499	E	0.144	Sea level	11 metres	3	3	1	2
Image00163.jpg	2018:07:30 14:26:01	N	52.2499	E	0.144	Sea level	14 metres	3	2	1	3
Image00164.jpg	2018:07:30 14:26:34	N	52.2501	E	0.1441	Sea level	27 metres	3	2	1	4
Image00165.jpg	2018:07:30 14:27:24	N	52.2499	E	0.144	Sea level	6 metres	3	2	1	5
Image00166.jpg	2018:07:30 14:28:00	N	52.2499	E	0.144	Sea level	16 metres	3	2	1	7
Image00167.jpg	2018:07:30 14:28:58	N	52.2499	E	0.1439	Sea level	18 metres	3	1	1	7
Image00168.jpg	2018:07:30 14:29:51	N	52.2499	E	0.1441	Below sea level	0 metres	3	1	1	7
Image00169.jpg	2018:07:30 14:30:44	N	52.2498	E	0.1441	Sea level	11 metres	3	2	1	8
Image00170.jpg	2018:07:30 14:30:54	N	52.2499	E	0.144	Sea level	9 metres	3	2	1	8
Image00171.jpg	2018:07:30 14:31:15	N	52.2499	E	0.144	Sea level	8 metres	3	2	1	8
Image00172.jpg	2018:07:30 14:31:38	N	52.2499	E	0.144	Sea level	8 metres	3	2	1	8
Image00173.jpg	2018:07:30 14:36:02	N	52.25	E	0.144	Sea level	9 metres	3	2	2	0
Image00174.jpg	2018:07:30 14:36:08	N	52.25	E	0.144	Sea level	5 metres	3	2	2	0
Image00175.jpg	2018:07:30 14:36:46	N	52.2499	E	0.144	Sea level	11 metres	2	2	2	0
Image00176.jpg	2018:07:30 14:37:44	N	52.2499	E	0.144	Sea level	11 metres	3	1	2	0
Image00177.jpg	2018:07:30 14:38:59	N	52.2499	E	0.1441	Sea level	12 metres	3	2	2	2
Image00178.jpg	2018:07:30 14:39:35	N	52.2499	E	0.1441	Sea level	12 metres	3	2	2	3
Image00179.jpg	2018:07:30 14:40:17	N	52.2499	E	0.144	Sea level	5 metres	3	1	2	4
Image00180.jpg	2018:07:30 14:40:43	N	52.2499	E	0.1441	Sea level	16 metres	3	3	2	4
Image00181.jpg	2018:07:30 14:40:56	N	52.2499	E	0.144	Sea level	7 metres	3	3	2	4
Image00182.jpg	2018:07:30 14:41:18	N	52.2499	E	0.1441	Sea level	11 metres	3	3	2	4
Image00183.jpg	2018:07:30 14:43:29	N	52.2499	E	0.144	Sea level	1 metres	3	3	2	6
Image00184.jpg	2018:07:30 14:44:39	N	52.2429	E	0.1575	Sea level	3 metres	3	2	2	7
Image00185.jpg	2018:07:30 14:45:20	N	52.2498	E	0.1439	Sea level	10 metres	3	2	2	8
Image00186.jpg	2018:07:30 14:45:41	N	52.2499	E	0.1439	Sea level	11 metres	3	2	2	8
Image00187.jpg	2018:07:30 14:46:43	N	52.25	E	0.1441	Sea level	33 metres	3	3	3	0
Image00188.jpg	2018:07:30 14:46:50	N	52.25	E	0.144	Sea level	10 metres	3	3	3	0
Image00189.jpg	2018:07:30 14:47:09	N	52.2499	E	0.1439	Sea level	8 metres	3	3	3	0
Image00190.jpg	2018:07:30 14:48:37	N	52.2428	E	0.1577	Sea level	9 metres	3	1	3	1
Image00191.jpg	2018:07:30 14:49:14	N	52.25	E	0.144	Sea level	8 metres	3	3	3	1
Image00192.jpg	2018:07:30 14:50:14	N	52.25	E	0.144	Sea level	14 metres	3	3	3	3
Image00193.jpg	2018:07:30 14:50:24	N	52.25	E	0.144	Sea level	10 metres	3	3	3	3
Image00194.jpg	2018:07:30 14:51:05	N	52.2499	E	0.1439	Sea level	8 metres	3	2	3	3
Image00195.jpg	2018:07:30 14:51:18	N	52.25	E	0.1439	Sea level	5 metres	3	2	3	3
Image00196.jpg	2018:07:30 14:51:51	N	52.25	E	0.1439	Sea level	11 metres	3	2	3	4
Image00197.jpg	2018:07:30 14:56:18	N	52.251	E	0.1416	Sea level	11 metres	4	3	0	1
Image00198.jpg	2018:07:30 14:56:27	N	52.2509	E	0.1416	Sea level	11 metres	4	3	0	1
Image00199.jpg	2018:07:30 14:57:33	N	52.2509	E	0.1415	Sea level	12 metres	4	3	0	2
Image00200.jpg	2018:07:30 14:58:27	N	52.2509	E	0.1416	Sea level	12 metres	4	2	0	3
Image00201.jpg	2018:07:30 14:58:47	N	52.2509	E	0.1415	Sea level	21 metres	4	2	0	3
Image00202.jpg	2018:07:30 15:00:25	N	52.2509	E	0.1413	Sea level	15 metres	4	3	0	4
Image00203.jpg	2018:07:30 15:00:35	N	52.2509	E	0.1415	Sea level	12 metres	4	3	0	4
Image00204.jpg	2018:07:30 15:01:25	N	52.2509	E	0.1415	Sea level	11 metres	4	2	0	5
Image00205.jpg	2018:07:30 15:07:04	N	52.2497	E	0.1443	Sea level	2 metres	1	3	4	0
Image00206.jpg	2018:07:30 15:07:12	N	52.2497	E	0.1444	Below sea level	0 metres	1	3	4	0
Image00207.jpg	2018:07:30 15:07:19	N	52.2497	E	0.1444	Sea level	3 metres	1	3	4	0
Image00208.jpg	2018:07:30 15:07:38	N	52.2498	E	0.1444	Sea level	5 metres	1	3	4	0
Image00209.jpg	2018:07:30 15:08:32	N	52.2498	E	0.1444	Sea level	9 metres	1	2	4	1
Image00210.jpg	2018:07:30 15:08:59	N	52.2498	E	0.1444	Sea level	12 metres	1	3	4	1
Image00211.jpg	2018:07:30 15:10:06	N	52.2498	E	0.1444	Sea level	14 metres	1	3	4	2
Image00212.jpg	2018:07:30 15:10:24	N	52.2498	E	0.1444	Sea level	10 metres	1	3	4	2
Image00213.jpg	2018:07:30 15:11:21	N	52.2498	E	0.1444	Sea level	8 metres	1	1	4	3
Image00214.jpg	2018:07:30 15:12:04	N	52.2498	E	0.1443	Below sea level	0 metres	1	2	4	4
Image00215.jpg	2018:07:30 15:12:37	N	52.2498	E	0.1444	Sea level	19 metres	1	3	4	4
Image00216.jpg	2018:07:30 15:12:57	N	52.2498	E	0.1444	Sea level	3 metres	1	3	4	4
Image00217.jpg	2018:07:30 15:13:53	N	52.2498	E	0.1444	Sea level	12 metres	1	2	4	5
Image00218.jpg	2018:07:30 15:14:16	N	52.2498	E	0.1444	Sea level	4 metres	1	2	4	5
Image00219.jpg	2018:07:30 15:15:12	N	52.2498	E	0.1444	Sea level	9 metres	1	2	4	6
Image00220.jpg	2018:07:30 15:16:00	N	52.2499	E	0.1444	Sea level	16 metres	1	3	4	7
Image00221.jpg	2018:07:30 15:16:56	N	52.2439	E	0.1555	Sea level	11 metres	1	2	4	8
Image00222.jpg	2018:07:30 15:17:22	N	52.2498	E	0.1444	Sea level	18 metres	1	1	4	8
Image00223.jpg	2018:07:30 15:18:03	N	52.2498	E	0.1443	Sea level	11 metres	1	2	4	8
Image00224.jpg	2018:07:30 15:18:37	N	52.2498	E	0.1444	Sea level	14 metres	1	3	4	8
Image00225.jpg	2018:07:30 15:19:06	N	52.2498	E	0.1445	Sea level	7 metres	1	1	4	8
Image00226.jpg	2018:07:30 15:19:27	N	52.2498	E	0.1443	Sea level	20 metres	1	1	4	8
Image00227.jpg	2018:07:30 15:19:59	N	52.2498	E	0.1445	Sea level	4 metres	1	2	4	8
Image00228.jpg	2018:07:30 15:20:40	N	52.2457	E	0.1522	Sea level	11 metres	1	3	5	0
Image00229.jpg	2018:07:30 15:20:46	N	52.2498	E	0.1443	Sea level	11 metres	1	3	5	0
Image00230.jpg	2018:07:30 15:21:44	N	52.2498	E	0.1444	Sea level	16 metres	1	2	5	1
Image00231.jpg	2018:07:30 15:21:55	N	52.2498	E	0.1444	Sea level	16 metres	1	2	5	1
Image00232.jpg	2018:07:30 15:22:27	N	52.2498	E	0.1444	Sea level	14 metres	1	3	5	1
Image00233.jpg	2018:07:30 15:22:44	N	52.2498	E	0.1444	Sea level	16 metres	1	3	5	1
Image00234.jpg	2018:07:30 15:23:27	N	52.2471	E	0.1495	Sea level	13 metres	1	2	5	1
Image00235.jpg	2018:07:30 15:23:56	N	52.2498	E	0.1444	Sea level	18 metres	1	2	5	2
Image00236.jpg	2018:07:30 15:24:20	N	52.2498	E	0.1444	Sea level	13 metres	1	2	5	2
Image00237.jpg	2018:07:30 15:25:37	N	52.2498	E	0.1446	Below sea level	0 metres	1	2	5	3
Image00238.jpg	2018:07:30 15:25:47	N	52.2498	E	0.1444	Sea level	11 metres	1	2	5	3
Image00239.jpg	2018:07:30 15:26:36	N	52.2498	E	0.1444	Sea level	12 metres	1	1	5	4
Image00240.jpg	2018:07:30 15:27:14	N	52.2498	E	0.1444	Sea level	11 metres	1	2	5	4
Image00241.jpg	2018:07:30 15:28:01	N	52.2498	E	0.1444	Sea level	11 metres	1	3	5	4
Image00242.jpg	2018:07:30 15:28:20	N	52.2498	E	0.1445	Sea level	11 metres	1	3	5	4
Image00243.jpg	2018:07:30 15:28:46	N	52.2498	E	0.1445	Sea level	11 metres	1	2	5	4
Image00244.jpg	2018:07:30 15:29:29	N	52.25	E	0.1449	Sea level	17 metres	1	3	5	5
Image00245.jpg	2018:07:30 15:30:17	N	52.2498	E	0.1444	Sea level	10 metres	1	3	5	6
Image00246.jpg	2018:07:30 15:30:34	N	52.2498	E	0.1445	Sea level	11 metres	1	3	5	6
Image00247.jpg	2018:07:30 15:31:03	N	52.2498	E	0.1445	Sea level	12 metres	1	2	5	6
Image00248.jpg	2018:07:30 15:32:09	N	52.2498	E	0.1447	Sea level	10 metres	1	3	5	7
Image00249.jpg	2018:07:30 15:32:16	N	52.2498	E	0.1444	Sea level	11 metres	1	3	5	7
Image00250.jpg	2018:07:30 15:32:34	N	52.2498	E	0.1444	Sea level	12 metres	1	3	5	7
Image00251.jpg	2018:07:30 15:33:33	N	52.2498	E	0.1444	Sea level	8 metres	1	2	5	8
Image00252.jpg	2018:07:30 15:33:41	N	52.2499	E	0.1444	Sea level	23 metres	1	2	5	8
Image00253.jpg	2018:07:30 15:34:39	N	52.2498	E	0.1445	Sea level	11 metres	1	2	6	0
Image00254.jpg	2018:07:30 15:35:12	N	52.2499	E	0.1445	Sea level	7 metres	1	3	6	0
Image00255.jpg	2018:07:30 15:35:30	N	52.2499	E	0.1446	Sea level	13 metres	1	3	6	0
Image00256.jpg	2018:07:30 15:35:37	N	52.2499	E	0.1445	Sea level	9 metres	1	3	6	0
